# Supplementary material for: An enhanced artificial bee colony algorithm (EABC) for solving dispatching of hydro-thermal system (DHTS) problem
Source: PLoS One. 2018 Jan 11;13(1):e0189282. doi: 10.1371/journal.pone.0189282 (PMC5764251; doi:10.1371/journal.pone.0189282)
Supplement: S1 Table — (XLSX) [file pone.0189282.s001.xlsx]

## Sheet: Sheet1
Hour	1	2	3	4	5	6	7	8	9	10	11	12
Load	1370	1390	1360	1290	1290	1410	1650	2000	2240	2320	2230	2310
Hour	13	14	15	16	17	18	19	20	21	22	23	24
Load	2230	2200	2130	2070	2130	2140	2240	2280	2240	2120	1850	1590
