# Supplementary material for: An enhanced artificial bee colony algorithm (EABC) for solving dispatching of hydro-thermal system (DHTS) problem
Source: PLoS One. 2018 Jan 11;13(1):e0189282. doi: 10.1371/journal.pone.0189282 (PMC5764251; doi:10.1371/journal.pone.0189282)
Supplement: S2 Table — (XLSX) [file pone.0189282.s002.xlsx]

## Sheet: Sheet1
Plant	1	2	3	4
τ (h)	3	2	4	0
