# Supplementary material for: An enhanced artificial bee colony algorithm (EABC) for solving dispatching of hydro-thermal system (DHTS) problem
Source: PLoS One. 2018 Jan 11;13(1):e0189282. doi: 10.1371/journal.pone.0189282 (PMC5764251; doi:10.1371/journal.pone.0189282)
Supplement: S3 Table — (XLSX) [file pone.0189282.s003.xlsx]

## Sheet: Sheet1
Plant	Vmin	Vmax	Vini	Vend	Qmin	Qmax	Phmin	Phmax
1	80	150	100	120	5	15	0	500
2	60	120	80	70	6	15	0	500
3	100	240	170	170	10	30	0	500
4	70	160	120	140	13	25	0	500
