# Supplementary material for: An enhanced artificial bee colony algorithm (EABC) for solving dispatching of hydro-thermal system (DHTS) problem
Source: PLoS One. 2018 Jan 11;13(1):e0189282. doi: 10.1371/journal.pone.0189282 (PMC5764251; doi:10.1371/journal.pone.0189282)
Supplement: S4 Table — (XLSX) [file pone.0189282.s004.xlsx]

## Sheet: Sheet1
Plant	C1	C2	C3	C4	C5	C6
1	-0.0042	-0.42	0.03	0.9	10	-50
2	-0.004	-0.3	0.015	1.14	9.5	-70
3	-0.0016	-0.3	0.014	0.55	5.5	-40
4	-0.003	-0.31	0.027	1.44	14	-90
