# Supplementary material for: An enhanced artificial bee colony algorithm (EABC) for solving dispatching of hydro-thermal system (DHTS) problem
Source: PLoS One. 2018 Jan 11;13(1):e0189282. doi: 10.1371/journal.pone.0189282 (PMC5764251; doi:10.1371/journal.pone.0189282)
Supplement: S5 Table — (XLSX) [file pone.0189282.s005.xlsx]

## Sheet: Sheet1
Hour	Reservoir 1	Reservoir 2	Reservoir 3	Reservoir 4	Hour	Reservoir 1	Reservoir 2	Reservoir 3	Reservoir 4
1	10	8	8.1	2.8	13	11	8	4	0
2	9	8	8.2	2.4	14	12	9	3	0
3	8	9	4	1.6	15	11	9	3	0
4	7	9	2	0	16	10	8	2	0
5	6	8	3	0	17	9	7	2	0
6	7	7	4	0	18	8	6	2	0
7	8	6	3	0	19	7	7	1	0
8	9	7	2	0	20	6	8	1	0
9	10	8	1	0	21	7	9	2	0
10	11	9	1	0	22	8	9	2	0
11	12	9	1	0	23	9	8	1	0
12	10	8	2	0	24	10	8	0	0
